# Supplementary material for: Metformin induces distinct bioenergetic and metabolic profiles in sensitive versus resistant high grade serous ovarian cancer and normal fallopian tube secretory epithelial cells
Source: Oncotarget. 2017 Dec 23;9(3):4044–60. doi: 10.18632/oncotarget.23661 (PMC5790520; doi:10.18632/oncotarget.23661)
Supplement: Supplementary file 2 [file oncotarget-09-4044-s002.xlsx]

## Sheet: Tech Rep 1
Table 1: Untreated vs Biguanide Treated Cell lines - Significance of Altered Metabolites (1st technical replicate)
Significance of relative metabolite abundance calculated by Student's T-Test or Welch's T-test (Italicized).
P <0.05	FNE1				FNE2				FUOV1				OV90				OVCAR433				TYKNU				OVCAR4
	Metformin vs Untreated		Phenformin vs Untreated		Metformin vs Untreated		Phenformin vs Untreated		Metformin vs Untreated		Phenformin vs Untreated		Metformin vs Untreated		Phenformin vs Untreated		Metformin vs Untreated		Phenformin vs Untreated		Metformin vs Untreated		Phenformin vs Untreated		Metformin vs Untreated		Phenformin vs Untreated
	Log2 Fold Change	P value	Log2 Fold Change	P value	Log2 Fold Change	P value	Log2 Fold Change	P value	Log2 Fold Change	P value	Log2 Fold Change	P value	Log2 Fold Change	P value	Log2 Fold Change	P value	Log2 Fold Change	P value	Log2 Fold Change	P value	Log2 Fold Change	P value	Log2 Fold Change	P value	Log2 Fold Change	P value	Log2 Fold Change	P value
2/3-phosphoglycerate	-0.0956828	0.58996	-0.493655	0.0110677	0.333466	0.0959584	-0.364573	0.469595	-0.634621	0.14612	-0.774571	0.2724	0.130685	0.0425794	-0.474527	0.677538	-1.01202	0.0024178	-1.30233	0.019108	-1.06247	0.228511	-1.1255	0.0889747	-1.01202	0.0024178	-1.30233	0.019108
Acetyl-CoA	0.36827	0.397703	0.316976	0.367312	-0.664073	0.94469	-0.751675	0.899898	-2.1107	0.986637	-4.50858	0.40791	1.4998	0.184278	0.619476	0.327241	0.0537882	0.58623	2.14919	0.0062912	-2.43874	0.48274	-1.53179	0.73397	0.0537882	0.58623	2.14919	0.0062912
Adenine	-0.215121	0.137847	-1.07981	0.0004973	0.0208685	0.550854	-1.19292	0.0209742	0.965741	0.200834	0.405741	0.641982	0.450749	0.115533	0.507347	0.189431	-0.277185	0.138888	-1.14168	0.0056785	0.320357	0.0763212	-0.674114	0.2881	-0.277185	0.138888	-1.14168	0.0056785
ADP	0.728099	0.32095	-0.487668	0.215668	0.43647	0.162267	-0.633615	0.128251	0.0985704	0.0202312	-0.0500671	0.0454953	1.03615	0.0002271	1.16519	0.0001341	0.134797	0.0832	-0.106538	0.481193	0.110794	0.588307	-0.247812	0.392413	0.134797	0.0832	-0.106538	0.481193
ADP-ribose	0.519459	0.162185	0.3969	0.230381	1.20029	0.14553	0.257681	0.473807	1.61315	0.00322	0.834078	0.0666485	-1.94864	0.833137	0.989735	0.118423	0.151315	0.951078	-3.77691	0.0046535	1.07284	0.265772	-0.579325	0.637909	0.151315	0.951078	-3.77691	0.0046535
Alanine	-0.452312	0.0611087	-0.915302	0.0032409	0.341544	0.0120409	-0.63904	0.0026955	-0.29304	0.0797608	-0.984665	0.0010089	0.892819	0.0025992	0.594707	0.0239565	0.268682	0.0539331	-0.70882	0.0008412	-0.00340486	0.0539331	-0.528241	0.0008412	0.268682	0.0539331	-0.70882	0.0008412
Allantoate and Carbamoyl aspartate	-1.08831	0.0152747	-1.73954	0.0008698	-0.749511	0.0027862	-1.68955	0.0004533	-2.0677	0.059863	-2.20441	0.0494969	-1.00086	0.497934	-0.691745	0.636862	-1.36243	0.0073347	-1.7479	0.0015803	-3.18786	0.293324	-1.07092	0.53547	-1.36243	0.0073347	-1.7479	0.0015803
AMP	1.46397	0.0860075	-0.68062	0.0150292	1.00669	0.0132174	0.194279	0.385177	0.396147	3.85e-05	0.0459878	9.79e-05	0.766622	0.0032361	1.46223	0.0003327	0.876795	0.0002468	0.277358	0.0183257	-0.0849536	0.713122	-1.81966	0.0865865	0.876795	0.0002468	0.277358	0.0183257
Arginine	-0.57518	0.0574836	-0.224003	0.387773	0.112838	0.257648	-0.346356	0.205034	-0.288466	0.100621	0.00387791	0.795101	0.525896	0.089382	0.270148	0.257865	0.478223	0.0846915	-0.469366	0.155156	0.884666	0.0846915	1.42386	0.155156	0.478223	0.0846915	-0.469366	0.155156
Asparagine	-0.547826	0.23169	-0.756081	0.161833	0.202324	0.191955	-0.837919	0.0119395	0.112395	0.580805	-0.36762	0.0965237	0.288733	0.019246	-0.388307	0.0010836	-0.0582558	0.821508	-1.25168	0.0015504	0.480401	0.821508	-0.179877	0.0015504	-0.0582558	0.821508	-1.25168	0.0015504
Aspartate	-0.588044	0.139752	-0.636013	0.154757	0.513373	0.0012864	-0.350443	0.0780551	-1.50761	0.0006671	-2.14444	0.0002439	-1.51053	0.0003188	-1.21354	0.0003307	-1.97551	4.54e-05	-2.27443	0.0002493	-2.54486	4.54e-05	-2.11723	0.0002493	-1.97551	4.54e-05	-2.27443	0.0002493
ATP	-0.401	0.544602	-0.516144	0.478485	-0.317452	0.503198	-0.861251	0.231882	-0.187393	0.0806052	0.147005	0.039306	0.205571	0.146058	-0.210583	0.188485	-0.632992	0.15067	-0.855414	0.0004849	-0.836423	0.0532552	-0.981441	0.0217541	-0.632992	0.15067	-0.855414	0.0004849
Bisphosphoglycerate	-0.0123782	0.802246	-0.09009	0.858991	0.52416	0.233872	0.0112941	0.880305			-0.502723	0.0854682	0.652383	0.0331238	-0.458747	0.248414	-0.894568	0.336213	-0.822352	0.0243155	-1.40717	0.0405595	-1.14459	0.09667	-0.894568	0.336213	-0.822352	0.0243155
Citrate/ Isocitrate	-1.807	0.0398184	-2.13505	0.056188	-1.61759	0.34855	-3.52653	0.0024879	-1.47063	0.23507	-1.22731	0.104381	-1.59746	0.141934	3.56775	0.0001504	-3.05515	0.0021039	1.66872	0.0781196	-1.69295	0.0644162	-1.88445	0.171223	-3.05515	0.0021039	1.66872	0.0781196
CMP	-0.388266	0.287304	-0.688421	0.0596118	-0.180054	0.401479	-1.02083	0.0002875	0.246733	0.187388	0.119119	0.728635	-0.377053	0.0029208	-0.3541	0.0060851	-0.681174	0.0056574	-1.59104	0.0002796	0.214313	0.10191	-0.557639	0.443775	-0.681174	0.0056574	-1.59104	0.0002796
CoA	-0.0947559	0.142131	-0.71286	0.0300283	-1.04799	0.0223314	-2.26247	0.008572	-1.27569	0.942883	-1.18235	0.816895	2.38316	0.0001619	1.07452	0.012405	0.45266	0.677982	1.05403	0.0354995	0.010449	0.273758	-0.360551	0.663176	0.45266	0.677982	1.05403	0.0354995
CTP	-0.440993	0.708451	-0.750917	0.43502	-1.22873	0.0097552	-2.12145	0.127399	-1.81601	0.0115285	-0.395082	0.0260453	-0.937363	0.0912255	-0.709752	0.0430703	-2.48941	0.186392	-3.16042	0.0633111	-1.94643	0.055256	-3.32679	0.0013493	-2.48941	0.186392	-3.16042	0.0633111
Cysteine	-0.523907	0.449076	-0.641016	0.325498	-0.0567669	0.904465	-0.760809	0.0491013	-1.25365	0.49695	-2.4388	0.312618	0.973037	0.0255909	0.395041	0.0615701	-1.79849	0.752159	-1.26325	0.930722	-0.513551	0.752159	-4.28387	0.930722	-1.79849	0.752159	-1.26325	0.930722
dATP	-0.388276	0.885584	-0.446596	0.844975	-0.823527	0.218816	-0.737485	0.35953	-0.411244	0.155578	-0.368761	0.152254	0.428776	0.154241	-0.37394	0.0210189	-0.67704	0.303863	-0.80845	0.0016344	-1.18099	0.0144206	-1.39146	0.0097209	-0.67704	0.303863	-0.80845	0.0016344
dCMP	0.620873	0.473007	-0.47924	0.0503072	-0.800417	0.572228	-0.890943	0.147055	-0.83674	0.273566	-0.661522	0.660128	-1.9059	0.177114	0.451515	0.357639	-0.638918	0.868424	-0.813827	0.855014	-0.65768	0.0507662	-2.17418	0.161235	-0.638918	0.868424	-0.813827	0.855014
dCTP	0.0203088	0.657769	-1.50975	0.0648899	-0.475613	0.620591	-0.449528	0.730107	-0.479407	0.0235532	-2.04898	0.638731	-1.23712	0.0360218	-1.05815	0.0592626	-2.47387	0.110665	-3.40111	0.0855957	-2.85753	0.0540535	-3.02126	0.0962991	-2.47387	0.110665	-3.40111	0.0855957
Deoxyinosine	-0.585176	0.356684	-1.04133	0.0832826	0.181186	0.864662	-0.318035	0.620498	-0.493123	0.137119	-0.579201	0.143782	0.233535	0.235741	0.171597	0.555701	-0.0816474	0.860336	-0.473713	0.105115	0.66097	0.0608036	0.198201	0.279088	-0.0816474	0.860336	-0.473713	0.105115
Deoxyribose-phosphate	0.0405285	0.689125	-2.25507	0.0234097	0.276054	0.54019	-0.0662692	0.983891	-0.179816	0.905345	0.164737	0.567169	0.0170168	0.463983	-0.799792	0.11717	-0.419733	0.854634	-2.68196	0.295198	0.679832	0.194388	0.400714	0.325795	-0.419733	0.854634	-2.68196	0.295198
Deoxyuridine	-0.0875766	0.82271	-1.43686	0.440037	-0.412547	0.956363	-0.256018	0.725289	-0.197603	0.780338	0.433238	0.406791	1.15899	0.0466538	0.243408	0.304611	0.821373	0.0246142	-0.0202083	0.183281					0.821373	0.0246142	-0.0202083	0.183281
dGDP	-0.170943	0.871169	-0.415481	0.539923	-0.11322	0.811507	-0.720882	0.204925	0.0381531	0.0986138	0.233014	0.0357095	0.328811	0.128601	-0.281249	0.0735524	-0.311146	0.713227	-0.736	0.0003511	-0.600175	0.0334453	-0.801302	0.005972	-0.311146	0.713227	-0.736	0.0003511
dTDP	0.257731	0.561865	-0.20774	0.588538	1.09139	0.118548	-0.202733	0.641345	0.683197	0.0854124	0.112477	0.485455	1.42291	0.0290694	0.543685	0.215564	0.93362	0.0399829	1.37403	0.0348693	-1.40497	0.638107	-0.459287	0.882673	0.93362	0.0399829	1.37403	0.0348693
dTMP	1.19895	0.199311	0.40037	0.413481	0.0949859	0.799178	0.25569	0.589174					0.05356	0.862407	1.00064	0.0157631	0.16724	0.25874	-0.0298459	0.754494	-0.48141	0.646268	-1.80619	0.266256	0.16724	0.25874	-0.0298459	0.754494
dTTP	-0.411246	0.557524	-0.627555	0.36966	-0.411301	0.414904	-0.982921	0.173385	-0.337438	0.0708774	-0.307873	0.0686335	-0.0324632	0.665722	-0.986003	0.007456	-0.99557	0.0324989	-1.32962	0.0002046	-1.36111	0.0072733	-1.55743	0.0055519	-0.99557	0.0324989	-1.32962	0.0002046
dUMP					0.624248	0.101438	-0.500352	0.843302	1.09448		1.34592		-0.375394	0.640657	0.550147	0.203244	0.235064	0.0101735	-0.200917	0.683699	0.297602	0.175473	-0.316933	0.588512	0.235064	0.0101735	-0.200917	0.683699
FAD	-0.232084	0.795727	-0.522357	0.379479	0.416197	0.29173	-0.504227	0.494966	-0.255631	0.987079	-0.601961	0.424706	0.0430975	0.735667	-0.281922	0.0811814	-0.185971	0.803077	-1.06442	0.0180559	-0.0278749	0.911063	-0.861042	0.0120585	-0.185971	0.803077	-1.06442	0.0180559
Flavin mononucleotide	-0.000852383	0.726294	-0.403611	0.314325	0.71466	0.390147	-0.791725	0.717662					-0.215177	0.474505	0.0237396	0.539674	-1.11211	0.079448	-1.24883	0.0203097	-0.214239	0.0679717	-1.2097	0.193642	-1.11211	0.079448	-1.24883	0.0203097
Fumarate	0.307288	0.145447	-0.0340049	0.72	0.837546	0.0227662	0.39719	0.026573	1.02973	0.001679	0.454963	0.0391834	0.49481	0.090444	0.748833	0.0657441	0.23051	0.022536	-0.128925	0.939573	-0.513838	0.565929	0.475342	0.101095	0.23051	0.022536	-0.128925	0.939573
GAP/ DHAP	-0.294768	0.137891	-0.465449	0.0226018	0.86712	0.0001729	-0.241941	0.125279	-0.119742	0.411524	-0.632885	0.570665	1.08218	0.109613	0.207224	0.479634	-0.709733	0.780655	0.322705	0.0935958	1.72087	0.0164621	0.661053	0.0463966	-0.709733	0.780655	0.322705	0.0935958
GDP	0.867859	0.36565	-0.341406	0.139579	-0.483553	0.727066	-0.939121	0.219114	-0.7882	0.0119648	-1.56042	0.190229	-0.0541912	0.897763	0.979592	0.0334943	-0.64892	0.24073	-0.729142	0.0442472	-0.586363	0.580057	0.312669	0.233872	-0.64892	0.24073	-0.729142	0.0442472
Glucono-lactone	1.04399	0.296042	0.646009	0.744889	0.175813	0.858286	-0.89843	0.620494	0.0782594	0.231942	-0.390129	0.468108	-0.21904	0.387051	-0.414043	0.0115439	-0.69679	0.0283371	-1.70723	0.044834	1.53408	0.110396	1.56762	0.174308	-0.69679	0.0283371	-1.70723	0.044834
Glutamate	-0.896981	0.0124816	-1.11258	0.0056099	-0.158047	0.0040623	-1.18117	5.15e-05	0.287505	0.0316981	-0.0566188	0.275269	-0.241637	0.0228374	-0.0540928	0.209484	-0.456799	0.0048299	-0.865137	0.0009461	0.238713	0.0048299	-0.267554	0.0009461	-0.456799	0.0048299	-0.865137	0.0009461
Glutamine	-0.561863	0.254771	-0.74545	0.158633	0.199458	0.0683065	-0.77269	0.0058476	0.429746	0.039635	-0.0819153	0.798331	0.767148	0.0005659	0.15159	0.0599654	0.418765	0.0024721	-0.811063	0.017814	0.871127	0.0024721	0.32059	0.017814	0.418765	0.0024721	-0.811063	0.017814
Glutathione disulfide oxidized	0.0676044	0.85324	-0.0326904	0.842549	0.118141	0.544023	-0.404375	0.120733	0.0799193	0.0170649	0.0396017	0.0938801	-0.557729	0.359451	0.21377	0.459774	-0.86154	0.347269	-2.43415	0.0534183	0.723266	0.140764	0.252477	0.190779	-0.86154	0.347269	-2.43415	0.0534183
Glutathione reduced	-0.700191	0.0181699	-0.920706	0.0050635	-0.0799605	0.813894	-1.38212	0.0020534	-0.166974	0.569729	-1.32732	0.43388	1.00608	0.16532	-0.576193	0.535229	-1.1809	0.286162	0.559158	0.0541096	0.150123	0.101714	-0.41924	0.0855851	-1.1809	0.286162	0.559158	0.0541096
Glycerate	-0.218223	0.76506	-0.241833	0.640139	-0.20856	0.956676	-0.761699	0.18232	-1.20267	0.650621	1.25838	0.0386775	0.301498	0.21455	2.3046	0.000836	0.95228	0.0502818	1.60854	0.0464567	0.344916	0.415385	1.63901	0.0525384	0.95228	0.0502818	1.60854	0.0464567
Glycerol 3-phosphate	0.255951	0.0941876	0.178544	0.175204	0.321094	0.0884766	-0.582837	0.0571612	1.12106	0.0133548	0.466152	0.0617964	3.34432	1.26e-05	2.39166	0.0001283	2.24603	0.0006374	1.57218	0.0120141	1.49672	9.37e-05	0.987827	0.0019686	2.24603	0.0006374	1.57218	0.0120141
Glycine	-1.19086	0.0251003	-1.47621	0.0460866	-0.147435	0.563272	-1.41603	0.0012625	-3.46884	0.404115	-0.482135	0.64175	0.530988	0.384188	1.96988	0.0019379	-0.625265	0.0341572	-0.671375	0.515726	-0.0489318	0.0341572	-1.50042	0.515726	-0.625265	0.0341572	-0.671375	0.515726
GMP	1.20284	0.126015	-0.677511	0.181574	0.698048	0.0017546	-0.131283	0.973874	0.446198	0.0429421	0.0993017	0.10648	0.0965898	0.508273	1.45342	0.0353915	1.08296	0.0300389	-0.408306	0.93384	0.782762	0.0402803	-1.29508	0.256819	1.08296	0.0300389	-0.408306	0.93384
GTP	-0.362656	0.890618	-0.631614	0.699371	-1.0554	0.352711	-1.78277	0.14793	-2.269	0.21857	-0.0622192	0.0507239	0.223794	0.278424	-0.134872	0.647886	-2.63419	0.343253	-0.804007	0.2293	-0.920239	0.787142	-0.530794	0.578302	-2.63419	0.343253	-0.804007	0.2293
Hexose-phosphate	-0.606654	0.0320993	-0.704328	0.0246567	0.2006	0.288391	-0.754709	0.0094816	-0.171341	0.276631	-1.02921	0.0063056	-0.48308	0.0059842	-1.33688	0.0005842	-1.60615	1.34e-05	-2.20635	0.0148595	0.252564	0.0419565	-0.386757	0.114508	-1.60615	1.34e-05	-2.20635	0.0148595
Histidine	-0.525313	0.146482	-0.488202	0.165614	0.211929	0.140478	-0.487791	0.0500305	0.205851	0.911018	-0.169273	0.0559462	0.566819	0.0950474	0.237179	0.278527	0.370745	0.0298298	-0.822589	0.0008068	0.814634	0.0298298	0.77059	0.0008068	0.370745	0.0298298	-0.822589	0.0008068
Hypoxanthine	-0.303441	0.138303	-0.0239422	0.593742	0.104783	0.38269	-0.23977	0.444264	1.07529	0.0168168	1.35221	0.0572925	1.74827	0.0537761	1.70086	0.0770946	1.77933	0.0074609	0.257467	0.615537	0.841971	0.0053783	1.76324	0.0010562	1.77933	0.0074609	0.257467	0.615537
IDP	0.895715	0.254326	-0.434206	0.164033	0.595465	0.182071	-0.638378	0.252318	-0.112393	0.0124978	-0.312823	0.0247339	1.09225	9.53e-05	1.15166	0.000114	0.144398	0.128127	-0.0631583	0.43244	-0.105378	0.393024	-0.530341	0.594973	0.144398	0.128127	-0.0631583	0.43244
Inosine	0.193879	0.682669	-0.243406	0.713427	-0.871955	0.427121	-1.62033	0.0869147	-0.080177	0.970175	1.53775	0.250097	1.60262	0.0860582	0.131168	0.201629	0.582759	0.627958	1.1777	0.233413	1.17344	0.00621	3.34773	0.153029	0.582759	0.627958	1.1777	0.233413
Isoleucine/Leucine	-0.71489	0.127041	-0.867268	0.132636	0.265625	0.0462325	-0.765967	0.0076122	0.204448	0.355805	-0.418802	0.0353933	0.042785	0.499912	-0.452132	0.001013	-0.138891	0.296881	-1.22727	0.0022978	0.378757	0.296881	-0.15881	0.0022978	-0.138891	0.296881	-1.22727	0.0022978
Ketoglutarate	-1.17357	0.0026808	-1.38256	0.0022772	-0.811587	0.0141726	-1.49465	0.0005477	1.05279	0.0019092	0.26629	0.640879	-1.42501	0.0017662	-0.949458	0.0057227	-1.87148	0.0335141	-2.11634	6.88e-05	0.363462	0.0255651	0.00692903	0.0619184	-1.87148	0.0335141	-2.11634	6.88e-05
Lactate	-0.509708	0.0377454	-0.370873	0.129353	0.582016	0.122134	0.232329	0.146435	0.414689	0.0102415	-0.482801	0.0561378	1.55633	0.0001178	1.46088	0.0090628	0.425978	0.378335	0.606156	0.0781646	0.923418	0.0021874	1.26989	0.0024159	0.425978	0.378335	0.606156	0.0781646
Lysine	-0.503099	0.132557	-0.153333	0.706289	0.149116	0.0402984	-0.24837	0.324762	-0.322273	0.10368	-0.116723	0.372268	0.748939	0.0771481	0.716722	0.0306528	0.566292	0.0340156	-0.315402	0.305964	0.823466	0.0340156	1.46757	0.305964	0.566292	0.0340156	-0.315402	0.305964
Malate	0.202697	0.316713	-0.131937	0.670597	0.798359	0.0158709	0.179473	0.138261	0.889786	0.0004414	0.406232	0.0063549	0.482989	0.0826047	0.753119	0.0515486	0.119132	0.0443354	-0.504404	0.243095	-0.312588	0.517451	0.327296	0.0467683	0.119132	0.0443354	-0.504404	0.243095
Methionine	-0.891518	0.0133115	-1.0714	0.0068279	-0.15734	0.0093503	-1.19429	7.46e-05	0.308029	0.0128249	-0.0369753	0.183044	-0.215515	0.0201689	0.0775447	0.451829	-0.422328	0.0127913	-0.821806	0.0015746	0.181189	0.0127913	-0.29435	0.0015746	-0.422328	0.0127913	-0.821806	0.0015746
N-acetyl-glucosamine-1-phosphate	-0.664761	0.0094423	-1.01639	0.0109706	-0.556738	0.0218493	-1.59935	0.0002552	-0.339248	0.871012	-0.990574	0.270522	-0.891564	0.0002883	-2.10253	2.88e-05	-2.56141	0.028599	-0.95512	0.0784809	-1.32839	0.175866	-2.34578	0.52251	-2.56141	0.028599	-0.95512	0.0784809
NAD	-0.709414	0.0069969	-0.927951	0.0021113	-0.135914	0.362623	-1.07695	0.0001066	-0.232421	0.463557	-0.011531	0.72057	0.0838177	0.560915	-0.0731198	0.794253	-0.0170305	0.0525609	-0.790805	0.0391416	0.00503268	0.485738	-0.734229	0.008579	-0.0170305	0.0525609	-0.790805	0.0391416
NADH	4.50044	0.0005321	4.25769	0.0005984	4.49897	2e-07	3.64006	0.0013718	3.10494	5e-07	2.65083	0.0093899	3.6903	2.4e-06	3.15941	2.25e-05	2.81014	2.08e-05	2.32917	0.0003718	5.16737	0.0088268	4.46711	0.0120821	2.81014	2.08e-05	2.32917	0.0003718
NADP	-0.843177	0.0476492	-1.37781	0.0173144	-0.289132	0.170559	-1.4431	0.0131718	-1.89907	0.979729	-0.715629	0.189791	-0.418044	0.0510348	-0.337391	0.10095	-0.821387	0.0460365	-1.36098	0.0008737	-0.706217	0.52473	-0.733593	0.0756923	-0.821387	0.0460365	-1.36098	0.0008737
NADPH	0.266102	0.602424	0.141923	0.749084	0.182547	0.464536	-0.365931	0.374175	-0.138311	0.0301569	-0.0580503	0.0389561	0.711149	0.0047122	-0.263028	0.0376465	-0.181879	0.781006	-0.630823	0.0003609	-1.02108	0.0818309	-2.0835	0.0355091	-0.181879	0.781006	-0.630823	0.0003609
Ornithine	-0.542283	0.108494	-0.236885	0.460962	0.207065	0.0565232	-0.279951	0.285737	-0.244452	0.13805	-0.166146	0.125457	0.687916	0.0888585	0.898664	0.0099921	0.43115	0.0173964	-0.305285	0.257389	0.862813	0.0173964	1.10793	0.257389	0.43115	0.0173964	-0.305285	0.257389
Phenylalanine	-0.441342	0.193113	-0.675718	0.0463904	0.315761	0.0675025	-0.516302	0.0499065	0.118486	0.570373	-0.197437	0.15374	0.781228	0.0078118	0.443168	0.0092401	0.4798	0.0028487	-0.684449	0.0430553	0.882559	0.0028487	0.639866	0.0430553	0.4798	0.0028487	-0.684449	0.0430553
Phosphoenolpyruvate	-0.729177	0.934975	-0.26909	0.85766	-0.165611	0.608997	-0.658308	0.302409	-1.8026	0.185405	-0.838546	0.175111	0.516194	0.156705	-0.905144	0.169739	-0.983153	0.717008	-1.39047	0.119918	-2.44849	0.105372	-1.65237	0.195858	-0.983153	0.717008	-1.39047	0.119918
Proline	-0.606286	0.133915	-0.710494	0.100584	0.306185	0.0083143	-0.636824	0.0040789	0.0578462	0.961081	-0.54678	0.0029245	0.238344	0.0160557	-0.0659876	0.293957	0.0495423	0.758748	-0.802364	0.0039627	0.387865	0.758748	-0.0596563	0.0039627	0.0495423	0.758748	-0.802364	0.0039627
PRPP	-0.138177	0.761334	-0.7299	0.899857	-1.78847	0.498624	-1.91692	0.357349	-2.41025	0.305511	-1.75943	0.0584101	-0.162623	0.936498	0.315936	0.201777	-1.18256	0.250055	-0.378475	0.938065	-0.762354	0.501218	0.0948977	0.0567059	-1.18256	0.250055	-0.378475	0.938065
Ribose-5-phosphate	-0.82629	0.0365704	-0.691345	0.0626509	0.755709	0.0124916	0.0202858	0.488633	-0.395104	0.846167	-1.46093	0.159172	0.616547	0.114574	-0.103454	0.954416	-1.66448	0.343154	-0.564047	0.282909	0.955264	0.0509375	0.119148	0.304646	-1.66448	0.343154	-0.564047	0.282909
Ribulose-5-phosphate	-0.357354	0.937221	-1.37218	0.202879	-0.557639	0.381319	-2.39572	0.0039509	0.179803	0.357652	0.879808	0.0808023	-0.629535	0.441004	3.88416	0.0011587	-0.655879	0.260222	2.07041	0.0056078	-0.241	0.960452	-1.56863	0.231005	-0.655879	0.260222	2.07041	0.0056078
Sedoheptulose-phosphate	0.819781	0.104303	0.782014	0.0849085	3.05078	0.0043148	2.25715	0.0423238	-0.579291	0.834456	-1.45582	0.0937922	-1.01096	0.399092	-1.83694	0.638724	-2.6015	0.0003334	-3.33139	0.0002559	0.0823108	0.0582114	-0.297571	0.655468	-2.6015	0.0003334	-3.33139	0.0002559
Serine	-0.43712	0.376841	-0.606589	0.269763	0.275017	0.0138746	-0.741752	0.0038067	0.376959	0.103889	-0.179297	0.293234	0.774602	0.0120015	0.26188	0.0292039	0.540669	0.0042951	-0.64963	0.0252315	0.639218	0.0042951	-0.0318896	0.0252315	0.540669	0.0042951	-0.64963	0.0252315
Sialic acid	-0.42326	0.0033702	-0.671765	0.0015401	0.185119	0.144065	-0.49429	0.0295586	-0.168837	0.972228	-0.894418	0.0645799	0.0172655	0.483022	-0.909062	0.0168173	-0.707375	0.0181696	-1.55121	0.0732126	0.102205	0.103963	-0.0026793	0.267262	-0.707375	0.0181696	-1.55121	0.0732126
Succinate	-0.638758	0.228287	-0.571977	0.339479	-0.268698	0.291874	-0.578634	0.428135	-0.876906	0.889204	-0.66194	0.539022	-1.2255	0.289224	-0.0700837	0.0176826	-1.12205	0.0397645	-1.82549	0.0031605	-2.23719	0.0344889	-1.23766	0.25165	-1.12205	0.0397645	-1.82549	0.0031605
Threonine	-0.447418	0.224223	-0.759082	0.105616	0.267481	0.0040155	-0.725616	0.0045434	0.173574	0.294553	-0.234382	0.129234	0.719652	0.0061452	0.351371	0.014424	0.391858	0.0041066	-0.734111	0.0156103	0.805921	0.0041066	0.506556	0.0156103	0.391858	0.0041066	-0.734111	0.0156103
Tryptophan	-0.592668	0.321959	-0.357502	0.660517	0.126788	0.436934	-0.496428	0.0329363	0.197669	0.530494	-0.0435486	0.482528	0.697123	0.0208217	0.400384	0.0103299	0.570943	0.0337447	-0.595866	0.092351	0.749714	0.0337447	0.649968	0.092351	0.570943	0.0337447	-0.595866	0.092351
Tyrosine	-0.527683	0.257342	-0.518066	0.266458	0.309464	0.0024416	-0.464285	0.0996073	0.130816	0.294381	-0.23385	0.177509	0.564016	0.0043921	0.222101	0.0661472	0.296893	0.0168318	-0.736621	0.0294998	0.683798	0.0168318	0.603139	0.0294998	0.296893	0.0168318	-0.736621	0.0294998
UDP	1.60844	0.304515	-0.726099	0.389895	0.0101708	0.55102	-2.45655	0.351821	0.0565195	0.0568834	0.331494	0.122834	0.85354	0.0906978	0.0488086	0.661562	-0.154392	0.970729	0.242487	0.0869956	-0.686282	0.289573	0.0464063	0.377716	-0.154392	0.970729	0.242487	0.0869956
UDP-D-glucose	-0.679194	0.01895	-0.90172	0.0092109	-0.282061	0.046851	-1.207	0.0010746	-0.121998	0.0265421	-0.408528	0.0391826	-0.131789	0.0231167	0.0309452	0.567088	-0.587115	0.0042458	-1.06698	0.0199282	-0.212522	0.285852	-0.653669	0.0034652	-0.587115	0.0042458	-1.06698	0.0199282
UDP-D-glucuronate	-0.763263	0.118809	-0.80082	0.136102	-0.380592	0.0785809	-0.878278	0.0493001	-0.14566	0.925262	-0.0375662	0.395441	-0.271919	0.310086	-0.553146	0.0046991	-1.00312	0.0444392	-1.17727	3.02e-05	-0.387076	0.0247292	-3.30407	0.343476	-1.00312	0.0444392	-1.17727	3.02e-05
UDP-N-acetyl-glucosamine	-0.870553	0.0082009	-1.13219	0.0085756	-0.523458	0.0067028	-1.50749	0.0006092	-0.288226	0.0044438	-0.562711	0.0080433	-0.527165	0.0012809	-1.03473	0.0006018	-1.23892	0.0007102	-2.14334	0.0006123	-1.58159	0.0068067	-2.27667	8.5e-05	-1.23892	0.0007102	-2.14334	0.0006123
UMP	2.51992	0.0952567	-1.04451	0.0374571	0.262629	0.300462	-0.333504	0.956729	-0.606951	0.816053	0.143039	0.25032	-1.23301	0.263088	-0.0255645	0.692942	0.628158	0.133667	-0.678004	0.735467	-0.678732	0.789839	-2.49586	0.117003	0.628158	0.133667	-0.678004	0.735467
Uridine	1.17903	0.389049	0.426363	0.477843	-0.286404	0.657023	-0.784471	0.0707844	0.722201	0.365434	1.60761	0.166384	1.13301	0.08399	-0.157749	0.942044	0.499943	0.444793	0.309205	0.660802	-0.277096	0.444793	1.0412	0.660802	0.499943	0.444793	0.309205	0.660802
UTP	-0.630174	0.454797	-0.770608	0.376623	-0.873825	0.102504	-1.33543	0.104092	-0.650268	0.0510119	-0.149222	0.007903	-0.750099	0.0442327	-1.12801	0.0020639	-1.79103	0.0040262	-1.77118	3.31e-05	-1.33562	0.0040262	-1.36613	3.31e-05	-1.79103	0.0040262	-1.77118	3.31e-05
Valine	-0.595255	0.0893706	-0.674665	0.0626476	0.255837	0.0032962	-0.676578	0.0028868	0.0315933	0.953531	-0.569908	0.0014471	0.215181	0.0485564	-0.0506092	0.328527	0.0122734	0.896254	-0.878509	0.0035969	0.328735	0.896254	-0.121017	0.0035969	0.0122734	0.896254	-0.878509	0.0035969
Xanthine	-0.635793	0.0144665	-0.426098	0.03294	-0.0535731	0.988114	-0.48184	0.0889523	0.013763	0.805601	-0.300648	0.348322	0.415917	0.0778412	0.0871736	0.556646	-0.0749279	0.762454	-0.909105	0.0052663	0.533463	0.762454	0.945539	0.0052663	-0.0749279	0.762454	-0.909105	0.0052663
Xanthosine	-0.693947	0.04768	-0.425945	0.0511117	-0.0906817	0.810164	-0.340559	0.194578	-0.56262	0.167112	-0.967336	0.0869368	0.398043	0.144956	-1.03309	0.0122535	-0.539188	0.0943411	-1.33314	0.12992	0.751073	0.0943411	0.997451	0.12992	-0.539188	0.0943411	-1.33314	0.12992

## Sheet: Tech Rep 2
Table 2: Untreated vs Biguanide Treated Cell lines - Significance of Altered Metabolites (2nd technical replicate)
Significance of relative metabolite abundance calculated by Student's T-Test or Welch's T-test (Italicized).
P <0.05	FNE1				FNE2				FUOV1				OV90				OVCAR433				TYKNU				OVCAR4
	Metformin vs Untreated		Phenformin vs Untreated		Metformin vs Untreated		Phenformin vs Untreated		Metformin vs Untreated		Phenformin vs Untreated		Metformin vs Untreated		Phenformin vs Untreated		Metformin vs Untreated		Phenformin vs Untreated		Metformin vs Untreated		Phenformin vs Untreated		Metformin vs Untreated		Phenformin vs Untreated
	Log2 Fold Change	P value	Log2 Fold Change	P value	Log2 Fold Change	P value	Log2 Fold Change	P value	Log2 Fold Change	P value	Log2 Fold Change	P value	Log2 Fold Change	P value	Log2 Fold Change	P value	Log2 Fold Change	P value	Log2 Fold Change	P value	Log2 Fold Change	P value	Log2 Fold Change	P value	Log2 Fold Change	P value	Log2 Fold Change	P value
2/3-phosphoglycerate	-0.296929	0.5879	-0.521832	0.155982	0.451815	0.0211236	-0.425586	0.0111385	1.11363	0.111035	0.646601	0.894166	0.356606	0.473883	-0.454058	0.45719	-0.0521485	0.350634	-0.777997	0.275237	-0.488979	0.0503474	-0.623554	0.0025979	-0.0521485	0.350634	-0.777997	0.275237
Acetyl-CoA	0.201311	0.549967	0.122532	0.611872	-0.465783	0.668208	-0.864322	0.444468	-0.929939	0.0094209	-2.04647	0.166752	1.62905	0.196693	1.05133	0.315679	0.758083	0.478709	2.3901	0.001629	-1.7084	0.27303	-0.457309	0.943423	0.758083	0.478709	2.3901	0.001629
Adenine	-0.0181296	0.856363	-0.90346	0.0552867	0.214926	0.576763	-1.17389	0.0110922	0.643656	0.0117856	0.474037	0.021079	-0.0522384	0.691378	0.232906	0.23576	-0.162575	0.345399	-0.631051	0.0247209	0.0444737	0.242704	-0.681183	0.0012504	-0.162575	0.345399	-0.631051	0.0247209
ADP	0.630518	0.330064	-0.473303	0.312151	0.547202	0.0909634	-0.58552	0.135692	0.902402	0.0245724	0.704319	0.682172	1.22806	0.0002652	1.25161	0.0001922	0.615856	0.0097597	0.219587	0.609444	0.365441	0.885071	0.0330875	0.176521	0.615856	0.0097597	0.219587	0.609444
ADP-ribose	0.617042	0.0681127	0.349877	0.296866	1.29789	0.0572345	0.231288	0.458765	1.85885	0.006072	0.70436	0.15251	-1.27175	0.792833	0.927033	0.435937	0.576518	0.355909	-2.00561	0.356619	1.11276	0.136735	-2.12126	0.38284	0.576518	0.355909	-2.00561	0.356619
Alanine	-0.444123	0.0712541	-0.897352	0.0060483	0.376287	0.0051382	-0.608703	0.0023184	-0.307037	0.0157642	-1.0202	0.000778	0.887432	0.000519	0.491164	0.0288804	0.336864	0.0162511	-0.702649	0.0026804	-0.0642054	0.988151	-0.623103	0.0082767	0.336864	0.0162511	-0.702649	0.0026804
Allantoate and Carbamoyl aspartate	-1.04907	0.0150742	-1.89862	0.0091726	-0.735659	0.0006046	-2.2785	0.0560465	-1.83387	0.120263	-1.74631	0.176087	-0.875072	0.0017955	-0.583725	0.0010165	-0.953603	0.0321784	-1.78053	0.0142991	-2.06492	0.294032	-0.911368	0.0003242	-0.953603	0.0321784	-1.78053	0.0142991
AMP	1.44008	0.0936343	-0.651673	0.0483735	0.986959	0.0114225	0.0401568	0.852847	0.485539	0.993504	0.10844	0.154442	1.31258	0.0016774	1.46452	0.0005779	0.983645	0.0049506	0.234442	0.289094	0.269308	0.539885	-1.02081	0.290039	0.983645	0.0049506	0.234442	0.289094
Arginine	-0.583171	0.0571635	-0.203137	0.355064	0.086897	0.528682	-0.214548	0.325097	-0.306698	0.227424	-0.102352	0.642644	0.567445	0.0848762	0.322444	0.133617	0.487121	0.0316148	-0.600949	0.209054	0.817668	0.0054606	1.38626	0.0054213	0.487121	0.0316148	-0.600949	0.209054
Asparagine	-0.357003	0.130792	-0.69149	0.0596542	0.303539	0.0014689	-0.841475	0.003369	0.032268	0.714574	-0.332326	0.180511	0.250693	0.0009623	-0.381614	0.000678	0.0290035	0.970154	-1.21288	0.0031564	0.504635	0.0033497	-0.161802	0.120488	0.0290035	0.970154	-1.21288	0.0031564
Aspartate	-0.530187	0.170849	-0.669217	0.0841995	0.561139	0.0003057	-0.329961	0.0501542	-1.46204	0.0008652	-2.1237	0.0002905	-1.33725	0.0007281	-1.16857	0.0001944	-1.93565	9.72e-05	-2.22907	0.000474	-2.5152	2.3e-06	-2.05902	0.0002787	-1.93565	9.72e-05	-2.22907	0.000474
ATP	-0.472924	0.695137	-0.610401	0.593154	-0.371472	0.510152	-0.896956	0.243051	0.78894	0.228346	0.790981	0.410623	0.329405	0.0602601	0.0534425	0.931162	-0.335471	0.129297	-0.590737	7.61e-05	-0.341444	0.0453577	-0.573486	0.0123969	-0.335471	0.129297	-0.590737	7.61e-05
Bisphosphoglycerate	-0.0866701	0.758127	-0.139971	0.791909	0.258428	0.400136	0.129266	0.802388	0.992099	0.787811	0.78826	0.759158	0.895853	0.0175108	-0.0524086	0.272622	-0.192845	0.459866	-0.41928	0.0019603	-0.62181	0.0497508	-0.410337	0.0832175	-0.192845	0.459866	-0.41928	0.0019603
Citrate/ Isocitrate	-1.81188	0.0728749	-2.14524	0.0855209	-1.5258	0.376335	-3.51805	0.0025871	0.00661014	0.0555079	0.207234	0.036568	-1.30593	0.0786006	3.50915	0.0009728	-2.24484	0.160855	2.15642	0.0831091	-1.10727	0.0134859	-1.3772	0.054376	-2.24484	0.160855	2.15642	0.0831091
CMP	-0.715867	0.0375176	-0.820503	0.0086447	0.0853751	0.773773	-0.953169	0.107711	0.458645	0.0364834	0.318364	0.121718	-0.320173	0.025137	-0.229488	0.0531756	-0.458487	0.0384265	-1.08317	0.0010631	0.285331	0.771616	-0.371793	0.0493039	-0.458487	0.0384265	-1.08317	0.0010631
CoA	-1.0436	0.455749	-1.35962	0.633686	-2.07616	0.0860223	-1.88305	0.0236291	0.858768	0.479634	-0.275086	0.240148	2.46361	0.0009369	0.962156	0.0475179	0.771041	0.530841	1.34488	0.017174	0.982474	0.189083	0.319321	0.937318	0.771041	0.530841	1.34488	0.017174
CTP	-0.657615	0.852126	-0.933812	0.980945	-1.5085	0.445341	-2.61465	0.184328	1.09418	0.62048	1.92448	0.198896	-0.416046	0.231162	-0.224041	0.0989634	-1.01454	0.0102515	-0.823676	0.0001377	-0.420515	0.0063175	-0.577161	0.0199153	-1.01454	0.0102515	-0.823676	0.0001377
Cysteine	-0.165693	0.613611	-0.744152	0.0676329	0.29465	0.264416	-0.527374	0.0782022	-1.64734	0.824461	-3.31352	0.357666	-0.917723	0.611735	0.608656	0.0999618	-0.592712	0.951402	0.162632	0.5864	-0.270354	0.879301	1.03628	0.0295768	-0.592712	0.951402	0.162632	0.5864
dATP	-0.459495	0.929122	-0.594973	0.832756	-0.595551	0.773859	-1.10543	0.489645	0.555527	0.525727	0.472217	0.368289	0.584855	0.150038	-0.0488185	0.119208	-0.386584	0.282111	-0.50637	6.63e-05	-0.853993	0.0201774	-0.853467	0.0487358	-0.386584	0.282111	-0.50637	6.63e-05
dCMP	-0.20599	0.960467	-1.00518	0.26406	0.331813	0.559279	0.136808	0.360743	0.200904	0.247139	-0.608844	0.0245476	-1.25408	0.279493	1.37639	0.0467408	-0.912958	0.0403991	-0.855581	0.0456581	-0.475895	0.480871	-1.34252	0.157827	-0.912958	0.0403991	-0.855581	0.0456581
dCTP	-1.21082	0.958164	-0.753425	0.691191	-0.345783	0.810497	-1.65298	0.109302	1.6909	0.28299	2.02454	0.232401	-0.333949	0.117405	0.0232118	0.306788	-1.05436	0.0080925	-1.26165	5.13e-05	-2.15363	0.0009431	-1.93139	0.0132232	-1.05436	0.0080925	-1.26165	5.13e-05
Deoxyinosine	-0.378371	0.230557	-0.808114	0.0736057	-0.117355	0.664828	-0.459124	0.406955	0.125763	0.274794	-0.946324	0.0008767	0.29493	0.362582	0.369532	0.34671	0.253806	0.257994	0.0599546	0.893138	0.111826	0.0726917	0.856048	0.614714	0.253806	0.257994	0.0599546	0.893138
Deoxyribose-phosphate	0.507245	0.29376	-1.28881	0.0035877	0.152862	0.64279	-0.0861786	0.795552	0.660887	0.257142	0.536521	0.323277	-1.06783	0.44936	-1.54863	0.902731	-0.0789761	0.976055	0.116537	0.745149	0.872123	0.0518763	0.434847	0.209968	-0.0789761	0.976055	0.116537	0.745149
Deoxyuridine	-0.17738	0.409421	-0.735192	0.323687	-0.143408	0.52327	-0.0341033	0.424764	0.0978604	0.668481	1.06002	0.3239	1.05391	0.0263607	0.680061	0.127426	0.921896	0.248651	0.686428	0.766469	1.09146	0.720746	1.62951	0.625621	0.921896	0.248651	0.686428	0.766469
dGDP	-0.223358	0.813384	-0.618498	0.342217	-0.123163	0.855545	-0.651748	0.155415	0.65518	0.171938	0.565	0.591579	0.422391	0.0546544	0.0726705	0.334584	-0.0917745	0.220625	-0.539438	3.5e-06	-0.290435	0.0787445	-0.583731	0.0103394	-0.0917745	0.220625	-0.539438	3.5e-06
dTDP	0.258071	0.645702	-1.47839	0.423721	0.85366	0.425489	0.343025	0.742875	0.617829	0.190468	1.53389	0.326873	1.54164	0.0490106	0.577738	0.270496	0.822536	0.543511	1.73055	0.0280555	-0.493919	0.120185	0.301664	0.693807	0.822536	0.543511	1.73055	0.0280555
dTMP	0.43979	0.643135	-0.154654	0.799157	1.33293	0.0591816	0.254198	0.443017	0.95575	0.545445	0.869097	0.632475	0.528245	0.150845	0.669205	0.0881483	-0.047603	0.962893	-0.0805444	0.870386	-0.28618	0.570518	-0.919141	0.119379	-0.047603	0.962893	-0.0805444	0.870386
dTTP	-0.517568	0.588066	-0.757415	0.399857	-0.392891	0.493879	-0.90345	0.225332	0.807511	0.289084	0.452236	0.352881	0.180304	0.732963	-0.767326	0.0102568	-0.585949	0.042353	-1.09644	7.48e-05	-0.894409	0.0101005	-1.21808	0.0019513	-0.585949	0.042353	-1.09644	7.48e-05
dUMP	0.0564938	0.927179	-0.056718	0.95702	0.848309	0.20896	-0.398788	0.218509	1.75732	0.400247			-0.338139	0.694587	0.255144	0.536803	0.275237	0.960313	-0.00222877	0.426855	0.860941	0.118792	-0.454071	0.0309307	0.275237	0.960313	-0.00222877	0.426855
FAD	-0.138046	0.663861	-0.745467	0.145503	0.416289	0.100112	-0.487237	0.158611	-0.046562	0.0810579	-0.388169	0.162654	0.0400601	0.769176	-0.181295	0.344247	-0.198736	0.172393	-0.997916	0.0097004	-0.0512416	0.990177	-0.735864	0.0506486	-0.198736	0.172393	-0.997916	0.0097004
Flavin mononucleotide	-0.949064	0.833009	-1.22366	0.642261	0.161347	0.535591	0.15804	0.427902	1.49455	0.364966	0.181631	0.8733	-0.589516	0.480198	-0.0800694	0.789754	-0.506352	0.0485764	-0.954662	0.0358673	0.129982	0.835035	-0.0647111	0.989614	-0.506352	0.0485764	-0.954662	0.0358673
Fumarate	0.454791	0.149195	0.263829	0.41448	1.22238	0.0005061	-0.291735	0.569186	0.814005	0.387163	0.845769	0.166003	0.646695	0.411356	0.865279	0.192141	0.427326	0.0842469	-0.071681	0.684395	0.844054	0.016831	0.741612	0.0202849	0.427326	0.0842469	-0.071681	0.684395
GAP/ DHAP	-0.240173	0.125608	-0.515408	0.0007561	0.855651	0.001384	-0.218384	0.173489	0.749755	0.0217068	-0.0522231	0.515124	1.25931	0.119639	1.01576	0.157374	-0.206906	0.709495	0.506521	0.385853	1.88033	0.0113976	0.884871	0.0382265	-0.206906	0.709495	0.506521	0.385853
GDP	0.748025	0.26479	-0.324613	0.522755	0.0518252	0.946093	-1.19633	0.0897446	0.939149	0.8506	0.74786	0.60875	0.925249	0.0913411	1.08978	0.0373466	0.129639	0.406805	-0.300035	0.0475771	1.13308	0.148216	0.914418	0.293994	0.129639	0.406805	-0.300035	0.0475771
Glucono-lactone					1.25243	0.0067875	0.33627	0.168185	0.635083	0.975572	-0.161354	0.177481	-0.58655	0.0352229	0.101445	0.715828	-0.278396	0.533049	-1.12392	0.0499066	1.8924	0.329346	1.07578	0.938099	-0.278396	0.533049	-1.12392	0.0499066
Glutamate	-0.812719	0.0135196	-1.16992	0.0047435	-0.0515237	0.0598286	-1.11285	9.43e-05	0.15351	0.0402312	-0.177536	0.368156	-0.239503	0.0030017	-0.112817	0.0905589	-0.496248	0.0103616	-0.887754	0.0013949	0.168878	0.0007004	-0.349748	0.0146212	-0.496248	0.0103616	-0.887754	0.0013949
Glutamine	-0.431845	0.0699099	-0.723425	0.052081	0.25982	0.0022211	-0.816872	0.0013099	0.421615	0.086003	0.00598636	0.99506	0.684814	5.45e-05	0.206221	0.0574507	0.527419	0.0048491	-0.738704	0.0179984	0.890686	4.6e-06	0.333779	0.0376977	0.527419	0.0048491	-0.738704	0.0179984
Glutathione disulfide oxidized	-0.079606	0.906292	0.0188085	0.665526	0.160849	0.182359	-0.391219	0.150068	1.09267	0.221128	0.912384	0.760795	-0.416802	0.437521	0.376858	0.241162	-0.684024	0.339506	-1.73868	0.0760496	1.27957	0.168487	0.702771	0.421676	-0.684024	0.339506	-1.73868	0.0760496
Glutathione reduced	-0.553197	0.0006961	-0.990752	0.0015201	-0.00872089	0.690809	-1.15219	0.0001386	0.789436	0.0260733	-0.468513	0.238276	0.899692	0.16134	-0.237214	0.763673	-1.23885	0.484093	0.678519	0.0311757	0.344007	0.201267	-0.143729	0.711165	-1.23885	0.484093	0.678519	0.0311757
Glycerate	0.236737	0.319165	-0.18187	0.891422	-0.220763	0.360362	-1.11177	0.0276865	0.357916	0.355759	1.19879	0.61926	0.717802	0.236701	2.35598	0.0011409	1.63465	0.0428763	2.29542	0.0413532	1.07732	0.235972	1.6761	0.0407833	1.63465	0.0428763	2.29542	0.0413532
Glycerol 3-phosphate	0.392441	0.0266234	0.234327	0.0485547	0.382419	0.217939	-0.517478	0.0724895	1.56669	0.0009639	1.34788	0.0021711	3.41091	6.22e-05	2.64323	0.000413	3.02354	1.42e-05	1.8847	0.0034068	1.70578	0.0007056	1.18581	0.0066321	3.02354	1.42e-05	1.8847	0.0034068
Glycine	-0.990855	0.0454304	-1.39245	0.0129701	0.107393	0.710056	-1.20838	0.0078459	0.259973	0.932987	0.164953	0.822604	0.734086	0.476118	1.95401	0.0493263	-0.12327	0.185959	-0.266165	0.408664	0.587856	0.403699	-1.10059	0.0121574	-0.12327	0.185959	-0.266165	0.408664
GMP	1.17637	0.0657951	-0.541458	0.283748	0.902497	0.0549292	0.212765	0.633364	1.26909	0.211469	-0.0649987	0.206896	0.558847	0.304088	1.50881	0.0347242	1.22434	0.132289	-0.182311	0.0579678	0.940174	0.155215	-0.374341	0.507101	1.22434	0.132289	-0.182311	0.0579678
GTP	-0.594774	0.905223	-0.76297	0.980745	-1.22336	0.302326	-1.79609	0.161384	0.87536	0.760795	1.58635	0.169814	0.741517	0.259992	0.378832	0.305136	-0.369573	0.268185	-0.0259502	0.120772	0.270678	0.426143	0.550922	0.873783	-0.369573	0.268185	-0.0259502	0.120772
Hexose-phosphate	-0.57303	0.0807416	-0.712563	0.042181	0.225538	0.0963761	-0.68964	0.0043784	0.0247034	0.63359	-0.335289	0.255579	-0.437589	0.0097258	-1.5462	0.0058785	-0.952717	0.0011356	-1.71834	0.0002576	0.381239	0.153789	-0.248722	0.0886784	-0.952717	0.0011356	-1.71834	0.0002576
Histidine	-0.676103	0.1629	-0.693417	0.113899	0.275148	0.0582364	-0.382297	0.0947558	-0.141806	0.577943	-0.385064	0.445751	0.423679	0.210157	0.24334	0.143115	0.136481	0.269832	-0.66101	0.0534045	0.726842	0.0002917	0.659444	0.0137173	0.136481	0.269832	-0.66101	0.0534045
Hypoxanthine	-0.328718	0.391128	-0.111796	0.906471	0.202176	0.124404	-0.264445	0.124149	1.17797	0.0772155	1.82869	0.0250726	1.39911	0.0514984	1.78307	0.0213587	2.16297	0.0003046	1.24761	0.0303729	1.248	0.0105666	1.8848	0.0213061	2.16297	0.0003046	1.24761	0.0303729
IDP	0.845316	0.218695	-0.38122	0.757045	0.580203	0.078134	-0.499904	0.128549	0.921989	0.0515871	0.688135	0.884947	1.26794	0.0002296	1.31404	0.0002314	0.717228	0.0029422	0.346845	0.0441194	0.0690765	0.480405	-0.168017	0.153828	0.717228	0.0029422	0.346845	0.0441194
Inosine	0.346562	0.642395	-0.115374	0.786352	-0.679923	0.521684	-1.59233	0.101129	0.247783	0.406968	2.21883	0.102015	1.82383	0.0924515	0.117237	0.8176	1.01745	0.536628	2.19707	0.11654	1.42248	0.0144389	3.69594	0.212502	1.01745	0.536628	2.19707	0.11654
Isoleucine/Leucine	-0.588494	0.150528	-0.843	0.0825712	0.324627	0.0011781	-0.81155	0.0178608	0.161359	0.308831	-0.405402	0.0879941	0.054562	0.496951	-0.457359	0.0012885	-0.161186	0.319441	-1.2797	0.0047361	0.374904	0.0045537	-0.160617	0.0738911	-0.161186	0.319441	-1.2797	0.0047361
Ketoglutarate	-1.44282	0.0146142	-1.19094	0.0015679	-0.476663	0.0035097	-1.65617	0.0156312	1.32355	0.0018572	0.594267	0.121671	-1.16025	0.0114467	-1.02163	0.0080875	-1.64252	0.0954679	-0.859165	0.0058669	0.662032	0.346523	-0.025352	0.320588	-1.64252	0.0954679	-0.859165	0.0058669
Lactate	-0.413873	0.176836	-0.318443	0.224052	0.799118	0.0554632	0.358759	0.402272	0.417635	0.0943318	0.599864	0.0235546	1.50294	2.38e-05	1.60886	0.0004471	0.972301	0.0002842	0.943853	0.0004431	0.851976	0.269363	0.992999	0.179119	0.972301	0.0002842	0.943853	0.0004431
Lysine	-0.431917	0.12089	-0.117612	0.622115	0.257661	0.0449961	-0.178423	0.229879	-0.407804	0.145579	-0.125223	0.88325	0.786507	0.0630767	0.713537	0.0389338	0.594476	0.030556	-0.297659	0.342058	0.827711	0.0043872	1.48052	0.0024396	0.594476	0.030556	-0.297659	0.342058
Malate	0.24198	0.282451	0.0047229	0.907891	1.05786	2.96e-05	-0.302609	0.511332	0.651628	0.218298	0.543004	0.178877	0.51672	0.206935	0.873152	0.042317	0.252119	0.166129	-0.145777	0.403825	0.656276	0.0201673	0.457584	0.622495	0.252119	0.166129	-0.145777	0.403825
Methionine	-0.768184	0.0127629	-1.14452	0.0036357	-0.00744017	0.59104	-1.03912	1.56e-05	0.157926	0.0170265	-0.136092	0.573333	-0.243019	0.0032606	-0.0267582	0.903432	-0.484395	0.0074497	-0.903022	0.0013808	0.130151	0.007439	-0.401453	0.0223758	-0.484395	0.0074497	-0.903022	0.0013808
N-acetyl-glucosamine-1-phosphate	-0.37258	0.386611	-1.0034	0.0222	-0.437604	0.0318637	-1.61651	0.0003138	0.176933	0.584936	-0.0737599	0.0437659	-0.790424	0.0079449	-1.5283	0.0078236	-0.940814	0.0010267	-0.519156	0.0816704	-0.95273	0.231002	0.20052	0.903764	-0.940814	0.0010267	-0.519156	0.0816704
NAD	-0.681256	0.0185104	-0.882009	0.0091915	-0.10147	0.155825	-0.936558	0.0005118	0.33488	0.10375	-0.342244	0.0169228	0.30716	0.0025711	-0.0304314	0.771537	0.0699373	0.232991	-0.796888	0.0048083	0.113865	0.575806	-0.370584	0.0281704	0.0699373	0.232991	-0.796888	0.0048083
NADH	4.49018	0.006089	4.24898	0.0074657	4.49429	1.39e-05	3.63703	5.76e-05	3.39579	6.9e-06	3.085	5.72e-05	3.75757	1.5e-06	3.15307	2.1e-05	3.17868	2.39e-05	2.53944	7.82e-05	5.30854	0.0198587	4.55566	0.0270165	3.17868	2.39e-05	2.53944	7.82e-05
NADP	-0.921011	0.0979404	-1.36778	0.0192001	-0.205988	0.480712	-1.27569	0.0199562	0.301029	0.037354	0.166	0.0372297	-0.422272	0.207356	-0.506238	0.0956155	-0.266294	0.0803525	-1.06614	0.0011219	-0.167911	0.0085986	-0.519892	0.001221	-0.266294	0.0803525	-1.06614	0.0011219
NADPH	0.134122	0.470925	0.134511	0.480165	0.179883	0.168416	-0.387586	0.456911	0.209296	0.575969	0.265069	0.0077475	0.796017	0.001237	-0.21522	0.0624136	-0.0567882	0.448993	-0.554511	0.0022623	-0.363657	0.164365	-1.50516	0.0369825	-0.0567882	0.448993	-0.554511	0.0022623
Ornithine	-0.45194	0.153721	-0.164342	0.610018	0.280069	0.0287111	-0.177225	0.259439	-0.297847	0.256063	-0.12471	0.650166	0.767065	0.06006	0.972884	0.004704	0.457301	0.0166379	-0.274797	0.352234	0.843427	0.0004119	1.1307	0.0044084	0.457301	0.0166379	-0.274797	0.352234
Phenylalanine	-0.378082	0.354753	-0.498655	0.261103	0.396108	0.025187	-0.305787	0.0964332	0.223623	0.316353	-0.107135	0.866755	0.703784	0.0159305	0.399737	0.149509	0.618726	0.0033787	-0.396157	0.0264214	0.851407	0.0019285	0.797822	0.0203304	0.618726	0.0033787	-0.396157	0.0264214
Phosphoenolpyruvate	0.0275457	0.797649	-1.81271	0.453325	0.554552	0.207609	-0.510046	0.981593	1.26186	0.302327	0.766528	0.916093	0.970502	0.0305662	-0.234414	0.0998459	-0.505739	0.34852	-0.605213	0.0021413	-1.05063	0.007865	-0.800732	0.0821185	-0.505739	0.34852	-0.605213	0.0021413
Proline	-0.517362	0.141278	-0.703262	0.0361671	0.380154	0.0021416	-0.562089	0.007613	-0.0223548	0.716159	-0.504399	0.0174586	0.252683	0.0166205	-0.0351777	0.470508	0.0723774	0.530357	-0.78731	0.0209277	0.430341	0.001219	-0.0834174	0.61601	0.0723774	0.530357	-0.78731	0.0209277
PRPP	-0.496893	0.710495	-0.625823	0.720142	-1.81431	0.21249	-0.904407	0.262076	-1.74362	0.289188	-0.251663	0.0658402	0.05658	0.964685	0.732322	0.108989	-0.61021	0.223391	0.0531551	0.321091	0.111622	0.246952	0.867042	0.0997065	-0.61021	0.223391	0.0531551	0.321091
Ribose-5-phosphate	-0.636306	0.0518512	-0.539526	0.0330831	0.57608	0.05391	-0.304904	0.0763399	0.137153	0.97123	-0.415735	0.441494	0.765911	0.090561	-0.0520923	0.945053	-0.905997	0.47666	-0.188298	0.398522	1.1745	0.0766	0.183555	0.928181	-0.905997	0.47666	-0.188298	0.398522
Ribulose-5-phosphate	-0.472251	0.693502	-1.54159	0.124988	-0.632515	0.432391	-2.92757	0.0078021	0.499821	0.704444	0.304854	0.977572	0.100983	0.986321	3.93823	0.0015898	-0.674974	0.349388	2.18578	0.0019382	0.0181648	0.788899	-0.325904	0.830116	-0.674974	0.349388	2.18578	0.0019382
Sedoheptulose-phosphate	0.884211	0.0070159	0.87241	0.0085363	3.20965	0.0021439	2.3901	0.0061262	0.179802	0.282218	-0.0859152	0.0731915	-0.968683	0.0002646	-1.61491	5.44e-05	-1.92813	8.93e-05	-2.92614	8.47e-05	0.450018	0.410237	0.0734618	0.415753	-1.92813	8.93e-05	-2.92614	8.47e-05
Serine	-0.264105	0.336039	-0.559757	0.13454	0.356113	0.0135259	-0.788034	0.0050579	0.272155	0.126942	-0.191075	0.459746	0.689475	3.37e-05	0.233187	0.110903	0.536168	0.0077145	-0.600274	0.0249612	0.586161	1.96e-05	-0.126957	0.173859	0.536168	0.0077145	-0.600274	0.0249612
Sialic acid	-0.458049	0.011138	-0.69833	0.0062707	0.255572	0.181405	-0.428592	0.0286302	0.231035	0.680137	-0.0126547	0.70161	0.153246	0.188562	-0.788527	0.0764014	-0.0558096	0.356553	-0.9121	0.0395706	0.384792	0.186222	0.189964	0.932901	-0.0558096	0.356553	-0.9121	0.0395706
Succinate	-0.495813	0.0674184	0.0561425	0.851975	-0.0324215	0.490073	-1.51061	0.0624452	-1.26855	0.0069676	-0.405632	0.001963	-0.183197	0.119902	-0.0570514	0.129258	-0.761482	0.036956	-1.56961	0.0018051	-1.07109	0.0005575	-0.394627	0.120074	-0.761482	0.036956	-1.56961	0.0018051
Threonine	-0.333454	0.276561	-0.744968	0.0813084	0.328678	0.0013089	-0.649186	0.0056281	0.173189	0.195993	-0.257426	0.200954	0.841952	0.0008311	0.385313	0.0306792	0.463991	0.0030231	-0.62871	0.0119322	0.925699	0.0083162	0.56644	0.0598692	0.463991	0.0030231	-0.62871	0.0119322
Tryptophan	-0.291395	0.523812	-0.378072	0.425115	0.502205	0.042815	-0.299548	0.202956	0.143554	0.233723	-0.0748563	0.968128	0.631909	0.0230393	0.178183	0.27892	0.678322	0.0666471	-0.603994	0.249	0.919418	0.0015784	0.617674	0.022166	0.678322	0.0666471	-0.603994	0.249
Tyrosine	-0.359303	0.243393	-0.531902	0.11608	0.520524	0.0050812	-0.277736	0.196849	0.184886	0.357325	-0.0667052	0.692231	0.631442	0.0090839	0.253954	0.108527	0.418916	0.0409397	-0.698799	0.0328881	0.821121	0.0005242	0.64309	0.0291292	0.418916	0.0409397	-0.698799	0.0328881
UDP	1.5539	0.230387	-0.759051	0.707118	0.106431	0.855599	-0.850936	0.158688	0.900288	0.323583	0.926241	0.669798	1.00104	0.0448398	0.028368	0.827125	0.364156	0.646085	0.567545	0.0164643	-0.499042	0.133781	0.231003	0.975054	0.364156	0.646085	0.567545	0.0164643
UDP-D-glucose	-0.694919	0.0226684	-0.956578	0.00823	-0.293289	0.0940996	-1.16225	0.0028268	0.0162103	0.498373	-0.257675	0.081964	-0.136636	0.0071567	0.0332975	0.472544	-0.396838	0.0066544	-0.776089	0.0011913	-0.184282	0.107568	-0.552225	0.0084764	-0.396838	0.0066544	-0.776089	0.0011913
UDP-D-glucuronate	-0.802496	0.0948791	-0.876405	0.105303	-0.412472	0.0324096	-0.853272	0.0664746	-0.0245529	0.332042	0.146127	0.94045	-0.164244	0.911917	-0.441291	0.361735	-0.784645	0.0830105	-1.06462	3.1e-06	-0.22881	0.120649	-0.523653	0.0138117	-0.784645	0.0830105	-1.06462	3.1e-06
UDP-N-acetyl-glucosamine	-0.885982	0.0206755	-1.25795	0.0084736	-0.524745	0.103314	-1.4793	0.0042026	-0.0169201	0.748864	-0.210968	0.109291	-0.476635	0.0041746	-0.910091	0.0019036	-0.785382	0.011221	-1.7404	0.0009689	-1.47464	9.52e-05	-2.08929	3.44e-05	-0.785382	0.011221	-1.7404	0.0009689
UMP	2.45171	0.149023	-0.767187	0.0252542	0.535835	0.366667	-0.271536	0.707958	0.375842	0.985868	-0.174004	0.570942	-0.749524	0.423539	0.184996	0.651997	0.715112	0.626423	-0.721343	0.0416974	-0.556081	0.888603	-1.98801	0.116858	0.715112	0.626423	-0.721343	0.0416974
Uridine	1.27363	0.293321	0.270824	0.415463	-0.075144	0.66133	-0.841276	0.0553511	0.984084	0.228358	2.09431	0.0313433	1.17752	0.111258	-0.161223	0.304417	0.614578	0.196124	1.06973	0.0193745	-0.508267	0.0389761	1.10307	0.940317	0.614578	0.196124	1.06973	0.0193745
UTP	-0.772219	0.597997	-0.947747	0.51598	-0.982763	0.0925373	-1.42142	0.11753	0.852604	0.589453	0.801099	0.915451	-0.473458	0.0366907	-0.799626	0.0020881	-1.24088	0.0053486	-1.37077	1.1e-05	-0.692891	0.0087241	-0.811172	0.0058304	-1.24088	0.0053486	-1.37077	1.1e-05
Valine	-0.495884	0.149487	-0.678799	0.0375525	0.368299	0.0074438	-0.575738	0.0063199	-0.050523	0.978604	-0.535181	0.0039494	0.244736	0.0324765	-0.0191263	0.542349	0.0449923	0.634288	-0.802851	0.0210718	0.365202	0.0014747	-0.147196	0.360321	0.0449923	0.634288	-0.802851	0.0210718
Xanthine	-0.575862	0.0062969	-0.413107	0.0583864	0.0580249	0.900587	-0.415654	0.0288288	0.207804	0.180011	0.150131	0.280374	0.352171	0.17849	0.0614791	0.248621	0.123006	0.453481	-0.442199	0.120917	0.47865	0.0612114	0.889162	0.0334001	0.123006	0.453481	-0.442199	0.120917
Xanthosine	-0.681597	0.042422	-0.378695	0.132777	0.013342	0.896082	-0.325395	0.197989	0.0761988	0.786583	0.1188	0.948823	0.602121	0.102055	-0.916183	0.0586898	0.346364	0.423763	-0.877796	0.0543005	0.909885	0.0686174	1.20679	0.0206458	0.346364	0.423763	-0.877796	0.0543005
																												0.02
																												0.02
																												0.02
																											0.02	0.02
																											0.02	0.02

## Sheet: Limited Tech Rep 1
Table 3: Untreated vs Biguanide Treated Cell lines - Significance of Altered Metabolites, Fig. 7 specific (1st technical replicate)
Significance of relative metabolite abundance calculated by Student's T-Test or Welch's T-test (Italicized).
P <0.05	FNE1				FNE2				FUOV1				OV90				OVCAR433				TYKNU				TYKNU				OVCAR4
	Metformin vs Untreated		Phenformin vs Untreated		Metformin vs Untreated		Phenformin vs Untreated		Metformin vs Untreated		Phenformin vs Untreated		Metformin vs Untreated		Phenformin vs Untreated		Metformin vs Untreated		Phenformin vs Untreated		Metformin vs Untreated		Phenformin vs Untreated		Metformin vs Untreated		Phenformin vs Untreated		Metformin vs Untreated		Phenformin vs Untreated
	Log2 Fold Change	P value	Log2 Fold Change	P value	Log2 Fold Change	P value	Log2 Fold Change	P value	Log2 Fold Change	P value	Log2 Fold Change	P value	Log2 Fold Change	P value	Log2 Fold Change	P value	Log2 Fold Change	P value	Log2 Fold Change	P value	Log2 Fold Change	P value	Log2 Fold Change	P value	Log2 Fold Change	P value	Log2 Fold Change	P value	Log2 Fold Change	P value	Log2 Fold Change	P value
NADH	4.50044	0.0005321	4.25769	0.0005984	4.49897	2e-07	3.64006	0.0013718	3.10494	5e-07	2.65083	0.0093899	3.6903	2.4e-06	3.15941	2.25e-05	2.81014	2.08e-05	2.32917	0.0003718	5.16737	0.0088268	4.46711	0.0120821	5.16737	0.0088268	4.46711	0.0120821	2.81014	2.08e-05	2.32917	0.0003718
NAD	-0.709414	0.0069969	-0.927951	0.0021113	-0.135914	0.362623	-1.07695	0.0001066	-0.232421	0.463557	-0.011531	0.72057	0.0838177	0.560915	-0.0731198	0.794253	-0.0170305	0.0525609	-0.790805	0.0391416	0.00503268	0.485738	-0.734229	0.008579	0.00503268	0.485738	-0.734229	0.008579	-0.0170305	0.0525609	-0.790805	0.0391416
Glycerol 3-phosphate	0.255951	0.0941876	0.178544	0.175204	0.321094	0.0884766	-0.582837	0.0571612	1.12106	0.0133548	0.466152	0.0617964	3.34432	1.26e-05	2.39166	0.0001283	2.24603	0.0006374	1.57218	0.0120141	1.49672	9.37e-05	0.987827	0.0019686	1.49672	9.37e-05	0.987827	0.0019686	2.24603	0.0006374	1.57218	0.0120141
Malate	0.202697	0.316713	-0.131937	0.670597	0.798359	0.0158709	0.179473	0.138261	0.889786	0.0004414	0.406232	0.0063549	0.482989	0.0826047	0.753119	0.0515486	0.119132	0.0443354	-0.504404	0.243095	-0.312588	0.517451	0.327296	0.0467683	-0.312588	0.517451	0.327296	0.0467683	0.119132	0.0443354	-0.504404	0.243095
Aspartate	-0.588044	0.139752	-0.636013	0.154757	0.513373	0.0012864	-0.350443	0.0780551	-1.50761	0.0006671	-2.14444	0.0002439	-1.51053	0.0003188	-1.21354	0.0003307	-1.97551	4.54e-05	-2.27443	0.0002493	-2.54486	4.54e-05	-2.11723	0.0002493	-2.54486	4.54e-05	-2.11723	0.0002493	-1.97551	4.54e-05	-2.27443	0.0002493

## Sheet: Limited Tech Rep 2
Table 4: Untreated vs Biguanide Treated Cell lines - Significance of Altered Metabolites, Fig. 7 specific (2nd technical replicate)
Significance of relative metabolite abundance calculated by Student's T-Test or Welch's T-test (Italicized).
P <0.05	FNE1				FNE2				FUOV1				OV90				OVCAR433				TYKNU				TYKNU				OVCAR4
	Metformin vs Untreated		Phenformin vs Untreated		Metformin vs Untreated		Phenformin vs Untreated		Metformin vs Untreated		Phenformin vs Untreated		Metformin vs Untreated		Phenformin vs Untreated		Metformin vs Untreated		Phenformin vs Untreated		Metformin vs Untreated		Phenformin vs Untreated		Metformin vs Untreated		Phenformin vs Untreated		Metformin vs Untreated		Phenformin vs Untreated
	Log2 Fold Change	P value	Log2 Fold Change	P value	Log2 Fold Change	P value	Log2 Fold Change	P value	Log2 Fold Change	P value	Log2 Fold Change	P value	Log2 Fold Change	P value	Log2 Fold Change	P value	Log2 Fold Change	P value	Log2 Fold Change	P value	Log2 Fold Change	P value	Log2 Fold Change	P value	Log2 Fold Change	P value	Log2 Fold Change	P value	Log2 Fold Change	P value	Log2 Fold Change	P value
NADH	4.49018	0.006089	4.24898	0.0074657	4.49429	1.39e-05	3.63703	5.76e-05	3.39579	6.9e-06	3.085	5.72e-05	3.75757	1.5e-06	3.15307	2.1e-05	3.17868	2.39e-05	2.53944	7.82e-05	5.30854	0.0198587	4.55566	0.0270165	5.16737	0.0088268	4.46711	0.0120821	3.17868	2.39e-05	2.53944	7.82e-05
NAD	-0.681256	0.0185104	-0.882009	0.0091915	-0.10147	0.155825	-0.936558	0.0005118	0.33488	0.10375	-0.342244	0.0169228	0.30716	0.0025711	-0.0304314	0.771537	0.0699373	0.232991	-0.796888	0.0048083	0.113865	0.575806	-0.370584	0.0281704	0.00503268	0.485738	-0.734229	0.008579	0.0699373	0.232991	-0.796888	0.0048083
Glycerol 3-phosphate	0.392441	0.0266234	0.234327	0.0485547	0.382419	0.217939	-0.517478	0.0724895	1.56669	0.0009639	1.34788	0.0021711	3.41091	6.22e-05	2.64323	0.000413	3.02354	1.42e-05	1.8847	0.0034068	1.70578	0.0007056	1.18581	0.0066321	1.49672	9.37e-05	0.987827	0.0019686	3.02354	1.42e-05	1.8847	0.0034068
Malate	0.24198	0.282451	0.0047229	0.907891	1.05786	2.96e-05	-0.302609	0.511332	0.651628	0.218298	0.543004	0.178877	0.51672	0.206935	0.873152	0.042317	0.252119	0.166129	-0.145777	0.403825	0.656276	0.0201673	0.457584	0.622495	-0.312588	0.517451	0.327296	0.0467683	0.252119	0.166129	-0.145777	0.403825
Aspartate	-0.530187	0.170849	-0.669217	0.0841995	0.561139	0.0003057	-0.329961	0.0501542	-1.46204	0.0008652	-2.1237	0.0002905	-1.33725	0.0007281	-1.16857	0.0001944	-1.93565	9.72e-05	-2.22907	0.000474	-2.5152	2.3e-06	-2.05902	0.0002787	-2.54486	4.54e-05	-2.11723	0.0002493	-1.93565	9.72e-05	-2.22907	0.000474
